# Supplementary material for: The Antitumour Mechanisms of Carotenoids: A Comprehensive Review
Source: Antioxidants (Basel). 2024 Aug 30;13(9):1060. doi: 10.3390/antiox13091060 (PMC11428676; doi:10.3390/antiox13091060)
Supplement: Supplementary file 1 [file antioxidants-13-01060-s001.zip]

Archive with 1 entries (1 files):
- antioxidants-3160699-supplementary.pdf
